# Supplementary material for: Questioning the evidence for BCI-based communication in the complete locked-in state
Source: PLoS Biol. 2019 Apr 8;17(4):e2004750. doi: 10.1371/journal.pbio.2004750 (PMC6453399; doi:10.1371/journal.pbio.2004750)
Supplement: S1 File — (ZIP) [file pbio.2004750.s002.zip]

Archive with 4 entries (4 files):
- analysis1.m
- analysis2_Patb.m
- plotmeans.m
- readme_scripts.txt
