# Supplementary material for: Questioning the evidence for BCI-based communication in the complete locked-in state
Source: PLoS Biol. 2019 Apr 8;17(4):e2004750. doi: 10.1371/journal.pbio.2004750 (PMC6453399; doi:10.1371/journal.pbio.2004750)
Supplement: S1 File — (ZIP) [file pbio.2004750.s002.zip › readme_scripts.txt]

analysis1.m  
This script was used to generate the first statistical analysis (shown in Appendix), as well as the classification results

analysis2_Patb.m 
This script was used for the second statistical analysis and to plot the figures in the manuscript.

plotmeans.m
An additional script needed for plotting
